# Supplementary material for: Spatial Factors Outperform Local Environmental and Geo-Climatic Variables in Structuring Multiple Facets of Stream Macroinvertebrates’ β-Diversity
Source: Animals (Basel). 2022 Oct 2;12(19):2648. doi: 10.3390/ani12192648 (PMC9558512; doi:10.3390/ani12192648)
Supplement: Supplementary file 1 [file animals-12-02648-s001.zip]

Archive with 1 entries (1 files):
- animals-1927422-supplementary.pdf
